# Supplementary material for: Prenatal diagnosis by trio exome sequencing in fetuses with ultrasound anomalies: A powerful diagnostic tool
Source: Front Genet. 2023 Mar 23;14:1099995. doi: 10.3389/fgene.2023.1099995 (PMC10076577; doi:10.3389/fgene.2023.1099995)
Supplement: Supplementary file 1 [file Table2.xlsx]

## Sheet: Feuil1
Reference	Number of pregnancies	Consanguinity N (%)	Inclusion criteria	Increased nuchal translucency	Previous genetic investigations	Strategy	Diagnostic yield N (%)	VUS prevalence N (%)	VUS report	Mean turnaround in days (range)	J0	Sanger validation
Chandler et al., 2018	16	NR	Skeletal dysplasia	No	None	Trio-ES	13 (81%)	3 (19%)	No	19.6 (11-41)	Sample reception	Inheritance dependant
Fu et al., 2018	196	NR	1 anomaly or more	No	CMA, karyotype	49 trio-ES 147 solo-ES	Trio 13 (26.5%) Solo 34 (23.1%)	Trio 3 (6.1%) Solo 22 (15%)	NR	~21 (NR)	NR	All cases
Normand et al., 2018	146	4 (6%)	1 anomaly or more	Yes	None	95 trio-ES 51 solo-ES	Trio 29 (30.5%) Solo 17 (33%)	NR	Case-by-case	14 (7-38)	Sample extraction	QC dependant
De Koning et al., 2019	20	1 (5%)	1 anomaly or more	Yes	CMA (if >22WG)	Trio-ES	0.3	0 (0%)	Case-by-case	17 ( 7-19)	Clinician request	Not performed
Lord et al., 2019	610	NR	1 anomaly or more	Yes	CMA, karyotype	596 trio-ES 14 duo-ES	52 (8.5%)	24 (3.9%)	No	NR	NR	All cases
Petrovski et al., 2019	234	3 (1.2%)	1 anomaly or more	Yes	CMA, karyotype	Trio-ES	24 (10%)	46 (20%)	NR	42 (28-56)	Enrolment day	All cases
Deden et al., 2020	54	NR	1 anomaly or more	No	QF-PCR, CMA	Trio-ES	18 (33%)	1 (1.8%)	Case-by-case	10 (4-28)	Clinician request	NR
Heide et al., 2020	65	NR	CC anomaly	Only if associated if CC anomaly	None	Trio-ES	15 (23%)	-	No	21.5 (9–59)	NR	All cases
Vora et al., 2020	102	NR	1 anomaly or more	NR	CMA, karyotype	Trio-ES	21 (20.6%)	10 (9.8%)	Yes	270 (180-360)	Sample reception	All cases
Dempsey et al., 2021	52	1 (2%)	Anomalies suggestive of genetic cause	NR	CMA	33 trio-ES 10 solo-ES	19 (36%)	13 (25%)	Yes	14 - 17 (NR)	NR	NR
Diderich et al., 2021	43	0 (0%)	1 anomaly or more	Yes	CMA, targeted panel	Trio-ES	1 (2%)	-	Case-by-case	375 (375)	Sampling	NR
Our study	150	6 (4%)	2 anomalies or more	No	CMA (61/150)	Trio-ES	First intention : 41% after normal CMA : 31%	First intention : 9% after normal CMA : 11%	Case-by-case	31.5 (15-84)	Clinician request	All cases
