# Supplementary material for: Prenatal diagnosis by trio exome sequencing in fetuses with ultrasound anomalies: A powerful diagnostic tool
Source: Front Genet. 2023 Mar 23;14:1099995. doi: 10.3389/fgene.2023.1099995 (PMC10076577; doi:10.3389/fgene.2023.1099995)
Supplement: Supplementary file 2 [file Table1.xlsx]

## Sheet: Patients
Fetus	Origin	Consanguinity	Term at first ultrasound signs (WG)	Ultrasound signs	Other morphological investigations (term in WG)	Targeted molecular investigations	CMA versus ES	CMA result	Term at ES	ES result (secondly reclassified result)	Outcome of pregnancy	Reason of termination or continuation of pregnancy	Impact of results after pregnancy
Fetus 1	Caucasian	No	24	Cerebellar hypoplasia, unilateral talipes equinovarus	Brain MRI (32): Olivopontocerebellar hypoplasia and enlarged perivascular spaces	-	Parallel	Normal	32	TSEN54	ToP after result	Poor prognosis on ES diagnosis	New pregnancy
Fetus 2	Caucasian	No	20	CC hypoplasia with ventriculomegaly, abnormal septum pellucidum		-	Parallel	Normal	20	L1CAM	ToP after result	Poor prognosis on ES diagnosis
Fetus 3	Caucasian	No	20	CC hypoplasia, choroid plexus cysts, congenital heart defect		-	Parallel	Normal	18	MRPS22	ToP before result	Poor prognosis on US	New pregnancy
Fetus 4	Caucasian	No	22	PH, fetal ascites with pleural effusion		-	Parallel	Normal	23	del1q21.1	Continuation after result	Favorable prognosis on ultrasound signs and PIEV ES results
Fetus 5	Caucasian	No	31	PH, flat face and depressed nasal bridge, cleft palate, small stomach		-	Parallel	Tetrasomy 12p	30	Tetrasomy 12p	ToP after result	Poor prognosis on ES diagnosis
Fetus 6	Caucasian	No	30	PH, short humerus and femur, macrocephaly		FGFR3	Parallel	Normal	31	Negative	Continuation after result	Favorable prognosis on ultrasound signs and negative ES results
Fetus 7	Caucasian	No	16	Short femur, single umbilical artery and abnormal placental size		FGFR3	Before	Normal	31	Negative	Continuation after result	Favorable prognosis on ultrasound signs and negative ES results
Fetus 8	Caucasian	No	20	Microcephaly, CCA	Brain MRI (29): short CC, cysts of septum pellucidum and in cerebellar hemispheric region, gyration retardation	-	Parallel	Normal	21	Negative	ToP after result	Poor prognosis on brain MRI signs
Fetus 9	Caucasian	No	20	IUGR, echogenic fetal bowel, short long bone, micropenis	Bone scan (27) : normal	-	Before	Normal	28	Negative	Continuation after result	Favorable prognosis on ultrasound signs and negative ES results
Fetus 10	Caucasian	No	19	INT, chylothorax, pleural effusion, edema, brachydactyly, unilateral renal agenesis		-	Parallel	Normal	23	PTPN11	ToP before result	Poor prognosis on US
Fetus 11	Caucasian	No	21	Macosomia, CCA with colpocephaly	Brain MRI (28): CCA	-	Parallel	Normal	22	Negative	Continuation after result	Farorable prognosis on brain MRI signs and negative ES results
Fetus 12	Caucasian	No	10	INT, hydrops and fetal edema		-	Parallel	Normal	21	GUSB	ToP after result	Poor prognosis on ES diagnosis	New pregnancy
Fetus 13	Caucasian	No	20	Macrosomy, nephromegaly		-	Parallel	del22q11.21	24	del22q11.21	ToP before result	Poor prognosis on CMA diagnosis
Fetus 14	Caucasian	No	15	Tetralogy of Fallot, abnormal posterior cranial fossa	Brain MRI (27): Dandy-Walker malformation, brainstem hypoplasia	-	Parallel	Normal	16	CUX1	ToP after result	Poor prognosis on ultrasound and brain MRI signs
Fetus 15	Caucasian	No	20	Complex heart defect		-	Parallel	Normal	22	Negative	ToP after result	Poor prognosis on US
Fetus 16	Caucasian	No	21	IUGR, Pierre-Robin sequence, ventricular septal defect		-	Parallel	del17q25.3	23	del17q25.3	Continuation after result	Uncertain prognosis on positive ES result
Fetus 17	Caucasian	No	20	Progressive microcephaly, mild fetal ventriculomegaly	Brain MRI (27): Ventriculomegaly	-	Before	Normal	28	Negative	Continuation after result	Favorable prognosis on ultrasound signs and negative ES results
Fetus 18	Caucasian	No	11	INT, duodenal atresia, tetralogy of Fallot, absent gallblader, micropenis		-	Parallel	Normal	22	Negative	ToP after result	Poor prognosis on US
Fetus 19	Caucasian	No	24	Oligohydramnios, bilateral renal dysplasia and hypoplasia		-	Parallel	Normal	26	EYA1	ToP after result	Poor prognosis on ES diagnosis
Fetus 20	Caucasian	No	25	Abnormal CC with ventriculomegaly	Brain MRI (26): Abnormal CC with ventriculomegaly, possible polymicrogyry	-	Parallel	Normal	26	GRIN2B	ToP before result	Poor prognosis on brain MRI signs	New pregnancy
Fetus 21	Caucasian	No	21	Pierre-Robin sequence, unilateral adactyly		-	Before	Normal	19	Negative	Continuation after result	Variable prognosis on US and negative ES results
Fetus 22	Caucasian	No	16	Postaxial foot polydactyly		-	Parallel	Normal	20	Negative	Continuation after result	Favorable prognosis on US and negative ES results
Fetus 23	Caucasian	No	20	Oligohydramnios, IUGR, CC hypoplasia		-	Parallel	Normal	21	Negative	ToP before result	CMV infection
Fetus 24	Caucasian	No	22	Congenital cataract, multicystic kidney dysplasia, single umbilical artery		-	Parallel	Normal	23	NHS	ToP after result	Poor prognosis on ES diagnosis	Familial investigation
Fetus 25	Caucasian	No	18	Tented philtrum, pulmonary artery atresia with septal defect		-	Before	Normal	27	Negative	Continuation after result	Favorable prognosis on US and negative ES results
Fetus 26	Caucasian	No	31	Cystic plexus choroids, Hand oligodactyly, short femur		-	Parallel	Normal	31	TBX3	Continuation after result	Favorable prognosis on positive ES results
Fetus 27	Caucasian	No	20	Abnormality of the posterior cranial fossa	Brain MRI (28): normal	-	Parallel	Normal	21	Negative	Continuation after result	Farorable prognosis on brain MRI signs and negative ES results
Fetus 28	North African	No	20	Severe IUGR, duodenal atresia, tetralogy of Fallot, ventricular septal defect		-	Parallel	Normal	27	Negative	Spontaneous abortion	-
Fetus 29	Caucasian	No	22	INT, short CC, olfactory lobe agenesis, webbed neck	Brain MRI (27): short CC	-	Parallel	Normal	26	ANKRD11	ToP after result	Poor prognosis on ES diagnosis
Fetus 30	Caucasian	No	23	INT, PH, hypertelorism, unilateral cleft upper lip and palate, enlarged cisterna magna, persistent left superior vena cava, enlarged kidney with bilateral fetal pyelectasis and absence of renal corticomedullary differentiation		-	Parallel	Normal	22	ACTB	ToP after result	Poor prognosis on ES diagnosis	New pregnancy
Fetus 31	North African	Yes	20	IUGR, dilatation of the bladder, single umbilical artery		-	Parallel	Normal	31	Negative	Continuation after result	Favorable prognosis on US and negative ES results
Fetus 32	Caucasian	No	20	Severe bowel dilatation, anal atresia suspicion, unilateral foot polydactyly		-	Parallel	Normal	22	Negative	ToP after result	Poor prognosis on US
Fetus 33	Caucasian	No	21	Unilateral cleft lip, renal duplication		-	Parallel	Normal	31	Negative	Continuation after result	Favorable prognosis on US and negative ES results
Fetus 34	Caucasian	No	20	CCA with ventriculomegaly, brachymesophalangy	Bone scan (36) : normal Brain MRI (37): CCA with colpocephaly	-	Parallel	Normal	25	Negative	ToP before result	Poor prognosis on brain MRI signs
Fetus 35	Caucasian	No	23	Heterotaxy, asplenia		-	Parallel	Normal	24	Negative	Continuation after result	Favorable prognosis on US and negative ES results
Fetus 36	Caucasian	No	10	Hygroma, subnormal mensurations of the cerebral ventricles, postaxial hand polydactyly		-	Before	Normal	20	MYCN (positive result)	ToP after result	Poor prognosis on US	New pregnancy
Fetus 37	Caucasian	No	21	Short humerus and femur, bilateral talipes equinovarus	Bone scan (27) : micromelia, platyspondyly, talipes equinovarus	-	Parallel	Normal	24	SLC26A2	ToP after result	Poor prognosis on ES diagnosis
Fetus 38	Caucasian	No	20	Short femur, echogenic fetal bowel Previous pregnancy with IUFD with bowel hyperechogenicity		-	Parallel	Normal	21	Negative	Continuation after result	Favorable prognosis on US and negative ES results
Fetus 39		No	20	INT, IUGR, asymetric cerebral ventricules, pericardial effusion, hypospadias	Brain MRI (27) : left ventricule dilatation	-	Before	Normal	29	Negative	Continuation after result	Favorable prognosis on US and negative ES results
Fetus 40	Caucasian	No	20	PH, overgrowth, pleural effusion, enlarged kidney, hepatosplenomegaly		-	Before	Normal	29	BRAF	ToP after result	Poor prognosis on ES diagnosis
Fetus 41	Caucasian	No	20	Unilateral cleft lip, bilateral fetal pyelectasis		-	Parallel	Normal	22	Negative	Continuation after result	Favorable prognosis on US and negative ES results
Fetus 42	North African	Yes	30	Partial CCA, ventriculomegaly, enlarged fetal cisterna magna, cerebellar hypoplasia	Brain MRI (30): cerebellar hypoplasia, ventriculomegaly, normal CC	-	Parallel	Normal	29	DLL1	Continuation after result	Parental choice despite poor prognosis on positive ES results
Fetus 43	Caucasian	No	21	Severe oligoamnios, enlarged hyperechogenic kidney	Bone scan (28) : abnormal calvaria	-	Before	Normal	25	Negative	Continuation after result	Variable prognosis on US and negative ES results
Fetus 44	Caucasian	No	18	Microcephaly, bilateral cataract, microretrognathia, cleft palate, horseshoe kidney Previous pregnancy with ToP for bilateral cataract, cleft palate, CC hypoplasia and hand anomaly		-	Parallel	Normal	22	Negative (NUP188)	ToP after result	Poor prognosis on US
Fetus 45	Caucasian	No	30	PH, hydrops, chylothorax		-	Parallel	Normal	31	Negative	Continuation after result	Favorable prognosis on US and negative ES results
Fetus 46	Middle East	Yes	24	Retrognathia, small stomach, complex heart defect, male external genitalia hypoplasia Previous pregnancy with IUFD with complex heart defect and renal anomaly		DHCR7	Parallel	Normal	28	EFEMP2 (positive result); RAG1	Continuation after result	Variable prognosis on US and negative ES results
Fetus 47	Caucasian	No	20	INT, IUGR, asymetric cerebral ventricles	Brain MRI (26): Dilatation of the left ventricle	-	Before	Normal	27	LINS1	Continuation after result	Parental choice despite poor prognosis on positive ES results
Fetus 48	Caucasian	No	20	Cleft palate, left thumb hypoplasia, complex heart defect, unilateral renal agenesis		-	Parallel	Normal	22	Negative	ToP before result	Poor prognosis on US
Fetus 49	Caucasian	No	19	Ventriculomegaly with abnormal periventricular white matter, schizencephaly, abnormal CC and cerebellar hypoplasia, abnormal atrioventricular valves, abnormal external genitalia	Brain MRI (24): schizencephaly, frontoparietal polymicrogyria, cerebellar vermis hypoplasia	-	Parallel	Normal	21	COL4A1	ToP after result	Poor prognosis on ES diagnosis
Fetus 50	Caucasian	No	20	IUGR, conotruncal heart defect, semicircular canals agenesis or hypoplasia		-	Parallel	Normal	21	Negative	Spontaneous abortion	-
Fetus 51	Caucasian	No	20	Bilateral talipes equinovarus, cyst of Blake pouch		-	Parallel	mosaic trisomy 17	21	Mosaic trisomy 17	ToP before result	Poor prognosis on CMA diagnosis
Fetus 52	Caucasian	No	24	CCA with ventriculomegaly	Brain MRI (29): CCA, possible abnormality of gyration	-	Before	Normal	24	Negative	ToP after result	Poor prognosis on brain MRI signs
Fetus 53	Caucasian	No	20	PH, bilateral ventriculomegaly with absent septum pellucidum, abnormal vertebral column and the spinal cord, hypospadias, postaxial hand polydactyly	Bone scan (28) : lumbar spinal canal stenosis, abnormal vertebral and sacral segmentation and fusion, postaxial hand polydactyly	-	Parallel	Normal	21	SMO	Continuation after result	Parental choice despite poor prognosis on positive ES results
Fetus 54	Caucasian	No	30	CCA with ventriculomegaly	Brain MRI (29): CCA, possible abnormality of gyration	-	Parallel	Normal	29	Negative	Continuation after result	Farorable prognosis on brain MRI signs and negative ES results
Fetus 55	Caucasian	No	17	IUGR, abnormal aspect of the CC and choroid plexus	Brain MRI (32) : anterior segment of CC not seen, normal posterior segment	-	Parallel	Normal	28	Negative	Continuation after result	Farorable prognosis on brain MRI signs and negative ES results
Fetus 56	Caucasian	No	10	Hygroma, severe IUGR, bilateral cleft and palate lip, multicystic kidney dysplasia		-	Before	Normal	24	KMT2D	ToP before result	Poor prognosis on US
Fetus 57	Caucasian	No	24	Craniosynostosis, left superior vena cava draining to coronary sinus, single umbilical artery	Bone scan (26) : craniosynostosis	-	Parallel	Normal	23	Negative	Continuation after result	Variable prognosis on US and negative ES results
Fetus 58	North African	No	15	PH, duodenal stenosis, preaxial left hand polydactyly		-	Before	Normal	26	Negative	Continuation after result	Variable prognosis on US and negative ES results
Fetus 59	Caucasian	No	21	Abnormal pulmonary venous return, abnormal umbilical cord blood vessels	Brain MRI (29): normal	-	Before	Normal	25	Negative	Continuation after result	Variable prognosis on US and negative ES results
Fetus 60	Caucasian	No	16	Partial CCA with venticulomegaly, renal pyelectasis	Brain MRI (28): posterior CCA	-	Previously	Normal	31	Negative	Continuation after result	Farorable prognosis on brain MRI signs and negative ES results	No
Fetus 61	Caucasian	No	16	CCA with colpocephaly and ventriculomegaly, possible hypoplasia of inferior cerebellar vermis		-	Before	Normal	22	Negative	Continuation after result	Parental choice despite poor prognosis on US results
Fetus 62	Caucasian	No	20	IUGR, right heart defect, talipes equinovarus		-	Before	Normal	29	Negative	ToP after result	Poor prognosis on US
Fetus 63	Caucasian	No	10	Arthrogryposis, laparoschisis		-	Before	Normal	18	Negative	Continuation after result	Parental choice despite poor prognosis on ultrasound results
Fetus 64	Caucasian	No	10	Hygroma, IUGR, pulmonary artery hypoplasia and ventricule septal defect		-	Before	Normal	26	Negative	ToP after result	Poor prognosis on US
Fetus 65	Caucasian	No	20	CCA	Brain MRI (28): CCA	-	Before	Normal	22	Negative	Continuation after result	Variable prognosis on US and negative ES results
Fetus 66	Caucasian	No	30	IUGR, microcephaly, hypotelorism		-	Parallel	Normal	30	IGF1R	Continuation after result	Favorable prognosis on positive ES results
Fetus 67	Caucasian	No	10	Macrosomia, CCA with colpocephaly, dilated fourth ventricle	Brain MRI (24): CCA	-	Parallel	Normal	23	Negative	Continuation after result	Farorable prognosis on brain MRI signs and negative ES results
Fetus 68	Sub-Saharan African	Yes	21	Brachycephaly, partial CCA with ventriculomegaly, cerebellar vermis hypoplasia	Brain MRI (ND): CCA	-	Parallel	Normal	22	Negative	Continuation after result	Farorable prognosis on brain MRI signs and negative ES results
Fetus 69	Caucasian	No	21	Severe IUGR, brachycephaly, facial dysmorphism, short CC, cerebellar vermis hypoplasia, suspicion of heart defect, single umbilical artery		-	Parallel	Normal	21	NIPBL	ToP after result	Poor prognosis on ES diagnosis	New pregnancy
Fetus 70	Caucasian	No	20	PH, enlarged hyperechogenic kidney Previous pregnancy with IUFD at 15WG		-	Parallel	del17q12	26	GREB1L del17q12	ToP before result	Poor prognosis on CMA diagnosis	Familial investigation
Fetus 71	Caucasian	No	20	CCA		-	Parallel	dup15q11.2 supernumerary marker	25	dup15q11.2	ToP before result	Poor prognosis on CMA diagnosis
Fetus 72	Caucasian	No	25	PH, unilateral ventriculomegaly, abnormal coronary sinus, right aortic arch with retroesophageal left subclavian artery, renal duplication		-	Parallel	Normal	26	Negative	Continuation after result	Variable prognosis on US and negative ES results
Fetus 73	Caucasian	No	18	Abdominal situs inversus Previous pregancy with ToP for heterotaxia and complex heart defect		-	Parallel	Normal	19	DNAH11	Continuation after result	Favorable prognosis on US and VUS ES results
Fetus 74	Caucasian	No	30	IUGR, microcephaly, short femur, bilateral talipes equinovarus, single umbilical artery		Steinert myotonia	Parallel	Normal	30	Negative	Birth before ES results	Birth before ES results
Fetus 75	Caucasian	No	10	PH, Hygroma, macrosomia, low-set ears		-	Before	Normal	30	NRAS	Continuation after result	Favorable prognosis on positive ES results
Fetus 76	Sub-Saharan African	No	20	IUGR, tetralogy of Fallot, echogenic fetal bowel, abnormality of the gallbladder		-	Parallel	mosaic trisomy 14	23	Mosaic trisomy 14	ToP after result	Poor prognosis on ES diagnosis
Fetus 77	Caucasian	No	24	Unilateral cleft lip, unilateral choroid plexus cyst		-	Parallel	Normal	26	Negative	Continuation after result	Favorable prognosis on US and negative ES results
Fetus 78	North African	Yes	27	Severe IUGR		-	Parallel	Normal	27	Negative	Continuation after result	Favorable prognosis on US and negative ES results
Fetus 79	Caucasian	No	10	Transitory hygroma and lymphoedema		-	Before	Normal	16	Negative	Continuation after result	Favorable prognosis on US and negative ES results
Fetus 80	Caucasian	No	27	Severe IUGR, short femur, single umbilical artery		-	Parallel	Normal	27	Negative	Continuation after result	Favorable prognosis on US and negative ES results
Fetus 81	Caucasian	No	20	CCA		-	Parallel	Normal	21	CREBBP	ToP after result	Poor prognosis on ES diagnosis
Fetus 82	Caucasian	No	29	CC dysgenesis and cerebellar hypoplasia, short femur	Brain MRI (29): short CC with dysgenesis	-	Before	Normal	33	ASXL1	ToP before result	Poor prognosis on US	New pregnancy
Fetus 83	Caucasian	No	22	Widened cerebral subarachnoid space, duplication of phalanx of hallux	Brain MRI (24): abnormal gyration, small cerebellar vermis	-	Parallel	del16p13.3	25	del16p13.3	ToP before result	Poor prognosis on brain MRI signs
Fetus 84	Caucasian	No	20	IUGR, unilateral renal agenesis, single umbilical artery		-	Before	Normal	28	Negative	Continuation after result	Favorable prognosis on US and negative ES results
Fetus 85	Middle East	No	20	PH, abnormal aspect of the CC with ventriculomegaly and colpocephaly, macrocephaly	Brain MRI (27): median cyst, normal CC	-	Parallel	Normal	25	Negative	Continuation after result	Farorable prognosis on brain MRI signs and negative ES results
Fetus 86	Caucasian	No	20	Severe IUGR, PH, microcephaly, abnormal facial shape		-	Before	Normal	25	Negative	Continuation after result	Variable prognosis on US and negative ES results
Fetus 87	Sub-Saharan African		23	Small cerebellum	Brain MRI (26): cerebellar vermis, hypoplasia, abnormal cortical gyration	-	Parallel	Normal		DLL1	Continuation after result	Parental choice despite variable prognosis on US and brain MRI results
Fetus 88	Caucasian	No	20	Esophageal atresia, oligodactyly	-	-	Parallel	Normal	26	Negative	Continuation after result	Variable prognosis on US and negative ES results
Fetus 89	Caucasian	No	15	Possible CCA with ventriculomegaly	Brian MRI (22): porencephaly, hemorrhagic infarction	-	Parallel	Normal	18	COL4A1	ToP after result	Poor prognosis on ES diagnosis
Fetus 90	Caucasian	No	10	PH, cystic hygroma, macrosomia, bilateral enlarged kidney with pyelectasis	-	-	Before	Normal	29	SOS1	ToP before result	Poor prognosis on US
Fetus 91	Caucasian	No	20	Median cleft lip, hypoplastic spinal processes, lumbar hemivertebrae, micropenis	-	-	Parallel	Normal	21	Negative	ToP before result	Poor prognosis on US
Fetus 92	Caucasian	No	24	Very short CC, possible abnormal gyration	Brain MRI (25): Short CC and pontocerebellar atrophy	-	Parallel	Normal	24	TUBB	ToP before result	Poor prognosis on brain MRI signs
Fetus 93	Caucasian	No	20	PH, macrosomia, macroglossia, renal hypoplasia, hepatomegaly, pleural effusion		-	Before	Normal	29	SOS1	Continuation after result	Favorable prognosis on positive ES results
Fetus 94	Caucasian	No	20	Abnormal CC with ventriculomegaly, enlarged fetal cisterna magna, flat posterior fossa, bicuspid aortic valve	Brain MRI (25): CCA and lissencephaly	-	Before	Normal	24	KMT2E	ToP after result	Poor prognosis on brain MRI signs
Fetus 95	Caucasian	No	20	CCA, microretrognathia, foot malposition		Steinert myotonia	Before	Normal	21	SCYL2	ToP before result	Poor prognosis on US
Fetus 96	Caucasian	No	20	Overgrowth, micrognathia, cleft palate, abnormal thymus	-	-	Before	Normal	26	Negative	Continuation after result	Variable prognosis on US and negative ES results
Fetus 97	Caucasian	No	20	CC hypoplasia with ventriculomegaly, possible thalamic fusion	Brain MRI (23): CC dysplasia with ventriculomegaly	-	Before	Normal	21	Negative	Continuation after result	Farorable prognosis on brain MRI signs and negative ES results
Fetus 98	Caucasian	No	19	Vesical exstrophy, imperforate anus	-	-	Parallel	Normal	22	Negative	Continuation after result	Variable prognosis on US and negative ES results
Fetus 99	Caucasian	No	20	Hypertelorism, retrognathia, patent foramen ovale, bilateral renal pyelectasis	-	-	Before	Normal	26	KAT6B	ToP after result	Poor prognosis on ES diagnosis
Fetus 100	Caucasian	No	20	CCA, short femur	Brain MRI (30): CCA	-	Parallel	Normal	21	Negative	Continuation after result	Farorable prognosis on brain MRI signs and negative ES results
Fetus 101	Caucasian	No	30	CCA with ventriculomegaly	Brain MRI (31): CCA with ventriculomegaly	-	Parallel	Normal	31	Negative	Continuation after result	Farorable prognosis on brain MRI signs and negative ES results
Fetus 102	Caucasian	No	22	Short curved femur, short broad hands, short ribs			Parallel	Normal	24	FGFR3	Continuation after result	Favorable prognosis on positive ES results
Fetus 103	Caucasian	No	21	Renal duplication, unilateral talipes equinovarus, single umbilical artery		Steinert myotonia	Parallel	Normal	22	Negative	Continuation after result	Favorable prognosis on US and negative ES results
Fetus 104	Caucasian	No	20	Unilateral renal agenesis, single umbilical artery, splenic cyst		-	Before	Normal	25	Negative	Continuation after result	Favorable prognosis on US and negative ES results
Fetus 105	North African	No	20	INT, macrocephaly, hypertelorism, hepatomegaly, mild bilateral ventricule dilatation		-	Before	Normal	24	MTOR	Continuation after result	Uncertain prognosis on positive ES result
Fetus 106	Caucasian	No	20	PH, retrognathia, ascites, hepatomegaly, short femur		-	Before	Normal	30	Negative	Continuation after result	Favorable prognosis on US and negative ES results
Fetus 107	Caucasian	No	10	Esophageal atresia, atrioventricular canal defect with right ventricle aorta and pulmonary atresia, omphalocele, single umbilical artery		-	Before	Normal	20	Negative	ToP before result	Poor prognosis on US
Fetus 108	Caucasian	No	20	PH, brachycephaly, retrognathia, complex heart defect, talipes equinovarus		Steinert myotonia	Parallel	Normal	26	PTPN11	ToP before result	Poor prognosis on US	Familial investigation
Fetus 109	Caucasian	No	10	Hygroma, ventricular septal defect, short femur		-	Before	Normal	22	Negative	Continuation after result	Variable prognosis on US and negative ES results
Fetus 110	Caucasian	No	16	Hydrops, pleural effusion		-	Parallel	Normal	18	Negative	ToP after result	Poor prognosis on US
Fetus 111	Caucasian	No	20	Clenched hands, bilateral talipes equinovarus		-	Parallel	Normal	21	Negative	ToP before result	Poor prognosis on US
Fetus 112	Caucasian	No	20	Short humerus and femur, 1-2 toe complete cutaneous syndactyly, abnormality of male external genitalia		-	Parallel	Normal	23	Negative	Continuation after result	Favorable prognosis on US and negative ES results
Fetus 113	North African	No	25	Oligohydramnios, macroglossia, fetal ascites		-	Before	Normal	28	Negative	Continuation after result	Variable prognosis on US and negative ES results
Fetus 114	Caucasian	No	20	CCA		-	Parallel	Normal	21	NFIA	ToP after result	Poor prognosis on ES diagnosis
Fetus 115	Caucasian	No	20	Tetralogy of Fallot, bilateral renal pyelectasis		-	Before	Normal	26	Negative	Continuation after result	Variable prognosis on US and negative ES results
Fetus 116	Caucasian	No	10	INT, lymphedema, hydrops		-	Before	Normal	19	GNB2	Spontaneous abortion	-
Fetus 117	Caucasian	No	20	Abnormal facial shape, long philtrum, ectopic kidney, short femur		-	Parallel	Normal	23	Negative	Continuation after result	Variable prognosis on US and negative ES results
Fetus 118	Caucasian	No	20	Short humerus and femur, short thorax and ribs	Bone scan (28): Squared iliac bones, dysplastic iliac wings, accelerated skeletal maturation, hort long bone	FGFR3	Before	Normal	30	Negative	Continuation after result	Farorable prognosis on scan signs and negative ES results
Fetus 119	Caucasian	No	20	CCA with colpocephaly		-	Parallel	Normal	23	Negative	ToP after result	Variable prognosis on US and negative ES results
Fetus 120	Caucasian	No	10	INT, PH, Pierre-Robin sequence, short femur		-	Before	Normal	27	PGM1	ToP after result	Poor prognosis on ES diagnosis
Fetus 121	Caucasian	No	12	Bilateral talipes equinovarus, abnormal aspect of the tibia and fibula	Bone scan (25): bilateral incurvation of tibia and fibula	-	Before	Normal	26	COL1A2	Continuation after result	Favorable prognosis on positive ES results
Fetus 122	Sub-Saharan African	No	30	Preauricular skin tag, congenital portosystemic venous shunt, renal pyelectasis, hypospadias		-	Before	Normal	27	Negative	Continuation after result	Favorable prognosis on US and negative ES results
Fetus 123	Caucasian	No	20	Tetralogy of Fallot, ambigous genitalia		-	Before	Normal	23	KAT7	ToP before result	Poor prognosis on US
Fetus 124	Caucasian	No	20	PH, tetralogy of Fallot, esophageal atresia		-	Before	Normal	28	Negative	Continuation after result	ToF refused by multidisciplinary medical team Variable prognosis on US and negative ES results
Fetus 125	Caucasian	No	20	IUGR, atrial and ventricular septal defect, abnormal thymus, single umbilical artery		-	Before	Normal	28	Negative	Continuation after result	Favorable prognosis on US and negative ES results
Fetus 126	Caucasian	No	20	Cleft upper lip, occipital meningocele		-	Parallel	Normal	24	Negative	Continuation after result	Parental choice despite variable prognosis on US
Fetus 127	Caucasian	No	10	INT, echogenic fetal bowel		CTR	Before	Normal	24	Negative	Continuation after result	Favorable prognosis on US and negative ES results
Fetus 128	Caucasian	No	19	CCA	Brain MRI (27): CCA, abnormal cortical gyration with nodular heterotopiae and interhemispheric cyst	-	Before	Normal	23	dup1q21	ToP before result	Poor prognosis on brain MRI signs
Fetus 129	North African	Yes	10	Hygroma		-	Before	Normal	15	ASCC1 CSPP1	ToP after result	Poor prognosis on ES diagnosis
Fetus 130	Caucasian	No	20	Congenital diaphragmatic hernia, dextrocardia, ectrodactyly		-	Parallel	Normal	22	Negative	Continuation after result	Variable prognosis on US and negative ES results
Fetus 131	Caucasian	No	21	Oligoamnios, ventricular septal defect, unilateral renal agenesis, talipes equinovarus		-	Before	Normal	23	Negative	Spontaneous abortion	-
Fetus 132	Caucasian	No	20	Short CC, median cleft lip and palate	Brain MRI (27) : normal	-	Parallel	Normal	22	Negative	Continuation after result	Farorable prognosis on brain MRI signs and negative ES results
Fetus 133	Caucasian	No	10	Hygroma, hypertelorism, unilateral cleft palate, complex heart defect, unilateral cystic kidney, unilateral postaxial polydactyly		-	Before	Normal	18	KMT2D	ToP before result	Poor prognosis on ultrasound signs
Fetus 134	Middle East	No	20	IUGR, possible ambigous male gentitalia		Panel DSD	Before	Normal	27	Negative	Continuation after result	Favorable prognosis on ultrasound signs and negative ES results
Fetus 135	Caucasian	No	20	PH, macrosomia, diaphragmatic eventration		-	Parallel	Normal	28	Negative	Continuation after result	Variable prognosis on ultrasound signs and negative ES results
Fetus 136	Caucasian	No	20	Dolichocephaly, broad neck, unilateral polycystic kidney dysplasia, echogenic fetal bowel		CFTR	Before	Normal	28	Negative	Continuation after result	Variable prognosis on ultrasound signs and negative ES results
Fetus 137	Caucasian	No	10	Cystic hygroma, abnormal ductus venosus blood flow		-	Before	Normal	25	LZTR1	Continuation after result	Farorable prognosis on scan signs and VUS ES results
Fetus 138	Caucasian	No	22	Abnormal CC, bilateral talipes equinovarus		-	Parallel	Normal	22	ZNF148	Continuation after result	Parental choice despite poor prognosis on positive ES results
Fetus 139	Caucasian	No	20	Hemivertebrae, talipes equinovarus, cerebral ventricular asymetry	Bone scan (27): dysostosis multiplex	-	Before	Normal	28	IDS	ToP after result	Poor prognosis on US and scan signs
Fetus 140	North African	No	12	Edema of face and lower limbs, echogenic fetal bowel		CFTR	Parallel	Normal	25	FLT4	Continuation after result	Favorable prognosis on positive ES results
Fetus 141	Caucasian	No	20	CCA with possible interhemispheric cyst		-	Before	Normal	24	Negative	ToP after result	Variable prognosis on US and negative ES results
Fetus 142	Caucasian	No	20	PH, complex heart defect, single umbilical artery		-	Before	Normal	26	Negative	Continuation after result	Variable prognosis on US and negative ES results
Fetus 143	Caucasian	No	16	PH, macrosomia, hepatomegaly, abnormality of the foot		-	Parallel	Normal	20	HRAS	ToP before result	Poor prognosis on US
Fetus 144	North African	No	20	Hypotelorism, congenital diaphragmatic hernia, cerebellar vermis hypoplasia, pons hypoplasia, cerebral cortex anomaly		-	Parallel	trisomy 18	28	Trisomy 18	ToP before result	Poor prognosis on CMA diagnosis
Fetus 145	Caucasian	No	20	CCA	Brain MRI (28): CCA	-	Parallel	Normal	24	BRD2	ToP after result	Farorable prognosis on brain MRI signs and negative ES results
Fetus 146	Caucasian	No	20	CCA with colpocephaly	Brain MRI (26): CCA	-	Before	Normal	23	Negative	ToP after result	Farorable prognosis on brain MRI signs and negative ES results
Fetus 147	Sub-Saharan African	No	20	CCA, fibroma	Brain MRI (21): CCA	-	Parallel	Normal	21	Negative	Continuation after result	Farorable prognosis on brain MRI signs and negative ES results
Fetus 148	North African	No	20	PH, esophageal atresia, renal agenesis, single umbilical artery		-	Parallel	Normal	25	GREB1L	Continuation after result	Favorable prognosis on US and VUS ES results
Fetus 149	Caucasian	No	21	CCA, unilateral cleft lip and palate	Brain MRI (26): Lobar holoprosencephaly, abnormal CC, abnormal cortical gyration	-	Before	Normal	22	FGF8 (positive result)	ToP after result	Poor prognosis on brain MRI signs
Fetus 150	Caucasian	No	20	Pierre-Robin sequence, coarctation of aorta, abnormal sacral segmentation	Bone scan (34) : Rib fusion, vertebral fusion, delayed skeletal maturation Brain MRI (34): abnormal cerebellar vermis	-	Before	Normal	30	PPM1D	ToP after result	Poor prognosis on ES diagnosis
